# Supplementary material for: CRISPR activation screen in mice identifies novel membrane proteins enhancing pulmonary metastatic colonisation
Source: Commun Biol. 2021 Mar 23;4:395. doi: 10.1038/s42003-021-01912-w (PMC7987976; doi:10.1038/s42003-021-01912-w)
Supplement: Supplementary file 4 — Supplementary Data 1 [file 42003_2021_1912_MOESM4_ESM.xlsx]

## Sheet: VIVO_L_vs_VIVO_E_only.degs_stri
Supplementary Data 1. Results of the RNAseq experiment showing differentially expressed genes in A375_LRN cells in the in vivo context.
Genes on this list were differentially expressed in VIVO_L samples versus VIVO_E samples, and not found as differentially expressed in VITRO_L samples versus VITRO_E samples (with a Padj of <0.01 and a Log2FC of ≤-1 or ≥1).
Abbreviations: Log2FC, Log2 fold change; Padj, adjusted P value.
ENSEMBL ID	Gene name	log2FC	Padj
ENSG00000143171	RXRG	-6.90182	1.53e-12
ENSG00000182393	IFNL1	-5.11828	0.000531072
ENSG00000171855	IFNB1	-4.76972	8.74e-05
ENSG00000080166	DCT	-4.72326	0.000182955
ENSG00000168004	PLAAT5	-4.40853	0.00979308
ENSG00000169245	CXCL10	-4.09773	4.7e-21
ENSG00000005513	SOX8	-3.9749	0.000338515
ENSG00000086205	FOLH1	-3.96883	0.00964446
ENSG00000018236	CNTN1	-3.73139	2.67e-06
ENSG00000139970	RTN1	-3.58186	8.7e-11
ENSG00000134321	RSAD2 (VIPERIN)	-3.29024	3.74e-28
ENSG00000175899	A2M	-3.28916	2.78e-10
ENSG00000102313	ITIH6	-3.2558	0.00180057
ENSG00000169248	CXCL11	-3.19353	2.94e-06
ENSG00000147724	FAM135B	-3.1707	0.0485212
ENSG00000091972	CD200	-3.16631	0.00472184
ENSG00000175445	LPL	-2.94492	0.00204887
ENSG00000088992	TESC	-2.82018	1.11e-07
ENSG00000145794	MEGF10	-2.73924	1.29e-09
ENSG00000196684	HSH2D	-2.7198	0.00131928
ENSG00000121858	TNFSF10 (TRAIL)	-2.58646	0.0105339
ENSG00000154262	ABCA6	-2.55486	1.43e-08
ENSG00000165949	IFI27 (ISG12)	-2.52014	8.69e-16
ENSG00000170624	SGCD	-2.51159	0.00424063
ENSG00000159674	SPON2	-2.49892	8.22e-13
ENSG00000089250	NOS1	-2.47356	0.029792
ENSG00000156219	ART3	-2.46156	2.93e-09
ENSG00000105639	JAK3	-2.38707	0.000276778
ENSG00000185745	IFIT1	-2.35419	2.49e-59
ENSG00000185052	SLC24A3	-2.32017	0.0328782
ENSG00000258657	AL136018.1	-2.29796	0.0456616
ENSG00000165072	MAMDC2	-2.28282	3.43e-07
ENSG00000160588	MPZL3	-2.27631	0.0110696
ENSG00000007062	PROM1	-2.26581	0.00549294
ENSG00000108950	FAM20A	-2.24918	2.67e-08
ENSG00000168079	SCARA5	-2.20982	0.0134935
ENSG00000144668	ITGA9	-2.20311	3.14e-05
ENSG00000179915	NRXN1	-2.19394	0.00134464
ENSG00000253500	AF121898.1	-2.19323	2.09e-05
ENSG00000011465	DCN	-2.1799	2.44e-08
ENSG00000205221	VIT	-2.1288	9.82e-08
ENSG00000076716	GPC4	-2.11534	1.36e-09
ENSG00000132530	XAF1	-2.11385	4.39e-08
ENSG00000104321	TRPA1	-2.09732	0.00140033
ENSG00000189058	APOD	-2.0973	0.00136425
ENSG00000196542	SPTSSB	-2.06636	1.22e-05
ENSG00000157601	MX1 (MxA)	-2.06541	2.85e-31
ENSG00000115602	IL1RL1	-2.05006	5.47e-05
ENSG00000185885	IFITM1	-1.9338	0.0379912
ENSG00000134326	CMPK2	-1.93178	1.23e-20
ENSG00000133106	EPSTI1	-1.90589	1.54e-06
ENSG00000172349	IL16	-1.89674	0.0371603
ENSG00000187608	ISG15	-1.88883	6.03e-13
ENSG00000071991	CDH19	-1.88758	8.07e-05
ENSG00000126709	IFI6 (G1P3)	-1.87974	3.31e-14
ENSG00000143341	HMCN1	-1.83637	0.00232069
ENSG00000119922	IFIT2	-1.83193	7.39e-15
ENSG00000089127	OAS1	-1.83068	9.07e-16
ENSG00000043462	LCP2	-1.79119	0.000897226
ENSG00000165379	LRFN5	-1.77906	0.000240632
ENSG00000156475	PPP2R2B	-1.77163	0.00355639
ENSG00000169744	LDB2	-1.73365	0.000215904
ENSG00000172159	FRMD3	-1.66081	8.33e-16
ENSG00000139946	PELI2	-1.62854	0.000165744
ENSG00000118785	SPP1	-1.6157	5.52e-06
ENSG00000149212	SESN3	-1.60931	1.3e-08
ENSG00000065361	ERBB3	-1.60883	0.000522535
ENSG00000137959	IFI44L	-1.60866	6.26e-07
ENSG00000107201	DDX58 (RIG-1)	-1.59996	1.34e-13
ENSG00000119917	IFIT3	-1.57741	3.31e-14
ENSG00000111335	OAS2	-1.55969	1.79e-11
ENSG00000144891	AGTR1	-1.50577	0.020694
ENSG00000147408	CSGALNACT1	-1.44192	0.000391232
ENSG00000185070	FLRT2	-1.35634	0.0104084
ENSG00000108771	DHX58 (ISG15)	-1.3096	0.0232308
ENSG00000164161	HHIP	1.3391	0.00903484
ENSG00000261780	LINC02582	1.41593	0.00136425
ENSG00000227234	SPANXB1	1.42417	0.00544044
ENSG00000154646	TMPRSS15	1.49314	0.00440627
ENSG00000123689	G0S2	1.50927	0.0249957
ENSG00000255346	NOX5	1.52408	0.0146483
ENSG00000003137	CYP26B1	1.5834	6.54e-09
ENSG00000205426	KRT81	1.62461	0.000200462
ENSG00000161249	DMKN	1.68069	0.0142471
ENSG00000183049	CAMK1D	1.71363	4.24e-05
ENSG00000140519	RHCG	1.74339	0.029792
ENSG00000140873	ADAMTS18	1.75536	0.000277622
ENSG00000167772	ANGPTL4	1.75738	0.00122151
ENSG00000158825	CDA	1.76981	8.37e-07
ENSG00000106178	CCL24	1.78461	1.93e-08
ENSG00000134240	HMGCS2	1.82301	0.0495389
ENSG00000260725	AC005307.1	1.84566	0.00473143
ENSG00000189001	SBSN	1.86234	0.000193483
ENSG00000006606	CCL26	1.92195	7.05e-09
ENSG00000234311	AL451069.3	1.93104	0.0214626
ENSG00000228708	AL109763.1	1.93809	0.00674931
ENSG00000198768	APCDD1L	1.96211	1.2e-06
ENSG00000276850	AC245041.2	1.96448	3.27e-05
ENSG00000179772	FOXS1	1.96751	0.0114674
ENSG00000069431	ABCC9	1.98144	0.00181673
ENSG00000186081	KRT5	2.03302	2.36e-05
ENSG00000171051	FPR1	2.06518	0.000200462
ENSG00000221818	EBF2	2.10808	1.66e-14
ENSG00000124731	TREM1	2.11666	0.000182955
ENSG00000105509	HAS1	2.15845	0.000398716
ENSG00000117594	HSD11B1	2.17606	3.85e-09
ENSG00000253802	SIRLNT	2.20248	0.000289513
ENSG00000271447	MMP28 (EPILYSIN)	2.31838	0.0144606
ENSG00000145934	TENM2	2.38047	1.66e-14
ENSG00000147689	FAM83A	2.42832	6.98e-11
ENSG00000129038	LOXL1	2.52762	4.72e-23
ENSG00000176788	BASP1	2.86193	7.39e-15
ENSG00000261122	LINC02167	2.91168	1.56e-09
ENSG00000104327	CALB1	3.44458	6.95e-12
ENSG00000148408	CACNA1B	3.92426	0.00549294
