# Supplementary material for: CRISPR activation screen in mice identifies novel membrane proteins enhancing pulmonary metastatic colonisation
Source: Commun Biol. 2021 Mar 23;4:395. doi: 10.1038/s42003-021-01912-w (PMC7987976; doi:10.1038/s42003-021-01912-w)
Supplement: Supplementary file 5 — Supplementary Data 2 [file 42003_2021_1912_MOESM5_ESM.xlsx]

## Sheet: Figure 1b
NTC	Lrrn4cl	Slc4a3	Tm4sf19
40	310	160	73
30	365	194	60
52	292	132	63
37	311	215	85
55	264	220	90
43	370	192	97
41	433	228	148
34	360	200	82
63	385	180
41	420	186
37
68
81
52
47
58
45
13
19
15
41
51
52
25
42

## Sheet: Figure 1c
PB	LRN
14	50
11	84
8	76
5	75
16	100
13	146
10	82
14	84
5	86
	78

## Sheet: Figure 1d
PB	LRN
81	298
70	254
84	290
83	335
89	315
66	276
78	298
	270

## Sheet: Figure 2a
PB_HCmel12	LRN_HCmel12	PB_YUMM1.7	LRN_YUMM1.7	PB_B16BL6	LRN_B16BL6
2	11	137	298	12	40
2	13	207	272	12	50
0	12	153	274	10	85
3	8	134	278	4	86
5	17			6	102
3	8			9	100
1	14			6	32
7	24			11	74
2	37			8	103
1	16			11	88

## Sheet: Figure 2b
PB_MC38	LRN_MC38	PB_MB47	LRN_MB47	PB_E0771	LRN_E0771
0	16	1	47	94	297
0	7	2	29	53	311
1	30	1	55	71	160
1	36	2		94	305
				89	277
				48	196
					245

## Sheet: Figure 2c
PB_A375	LRN_A375	PB_MeWo	LRN_MeWo	PB_B16F0	LRN_B16F0
43	127	106	148	29	172
7	123	100	111	12	170
38	154	95	173	11	164
54	116	99	156	15	128
27	152	105	179	12	160
72	147	100	133	22	140
93	115			23	153
62	93			12	131
61	209			8	133
34	118			16
33	169
47	139

## Sheet: FIgure 2d
PB_HCmel12	LRN_HCmel12	PB_B16F0 (SCID)	LRN_B16F0 (SCID)	PB_B16F0 (intrasplenic)	LRN_B16F0 (intrasplenic)
0	0	24	6	15	6
0	1	32	24	19	51
1	0	29	7	0	10
4	0	20	18	0	8
2	0	21	13	1	9
0	0	25	8	2	15
1	0			0	2
5	0			12	9
0	3			0	14
2	0				1

## Sheet: Figure 3a
PB_1hr	LRN_1hr	PB_3hr	LRN_3hr
3077	3522	2785	3945
3302	3111	2371	3456
2783	3866	2737	2794
2354	2882	3803	2556
2553	2681	3601	3080
2534	1815	2850	3358
2812	2309	3980	3418
2170	2069	2713	3354
2149	4681	2687	3219
2586	2865	3013	3411
3300	4049	3106	3519
2265	2099	3022
2550	2557
2826	3059
2143	3060

## Sheet: Figure 3b
PB_Wildtype	LRN_Wildtype	PB_NODSCID	LRN_NODSCID
1	49	149	570
2	22	165	410
1	25	143	500
1	23	120	505
1	42	140	430
1	20	128	450
1
4

## Sheet: Figure 3c
Day	F0_PB								F0_LRN
5	0.26	0.24	0.21	0.225	0.3	0.28	0.21	0.2	0.21	0.28	0.21	0.245	0.25	0.21	0.27	0.24	0.3
7	0.405	0.2925	0.24	0.3	0.3575	0.34	0.36	0.22	0.28	0.32	0.32	0.2975	0.28	0.405	0.3	0.315	0.405
9	0.4675	0.36	0.42	0.6175	0.5625	0.495	0.51	0.275	0.315	0.4	0.45	0.4	0.3	0.4725	0.35	0.45	0.5
11	0.525	0.81	0.6	1.08	0.7225	0.75	0.8	0.315	0.7125	0.56	0.7	0.6	0.375	0.78	0.49	0.6	0.96
13	0.95	1.3	1.05	1.4	0.84	1	1.3	0.375	1.2	0.8	0.84	0.7	0.77	1.105	0.7875	1.05	1.26
15	1.56	2.16	1.82		1.25	1.755	1.86	0.6375	1.5525	1.2	1.3	0.88	1.4	1.7	0.9775	1.56	1.65
17	1.9375				1.755	2.34		0.99	2.145	1.56	1.875	0.96	1.7	2.2	1.44	2.2475
